# Supplementary material for: Prenyl Transferases Regulate Secretory Protein Sorting and Parasite Morphology in Toxoplasma gondii
Source: Int J Mol Sci. 2023 Apr 12;24(8):7172. doi: 10.3390/ijms24087172 (PMC10138696; doi:10.3390/ijms24087172)
Supplement: Supplementary file 1 [file ijms-24-07172-s001.zip]

Archive with 3 entries (3 files):
- Supplementary Figures S1-S3.pdf
- TableS1.xlsx
- TableS2.xlsx
