# Supplementary material for: Prenyl Transferases Regulate Secretory Protein Sorting and Parasite Morphology in Toxoplasma gondii
Source: Int J Mol Sci. 2023 Apr 12;24(8):7172. doi: 10.3390/ijms24087172 (PMC10138696; doi:10.3390/ijms24087172)
Supplement: Supplementary file 1 [file ijms-24-07172-s001.zip › TableS1.xlsx]

## Sheet: Sheet1
Table S1 Homologous results across the species belong to Alveolata by HMMER approach
Toxonomy	Species	TGGT1_200370 (FT)	TGGT1_278230(GGT-1)	TGGT1_316270(GGT-2)
Aconoidasida	Babesia_bigemina	XP_012769324.1 4.6E-109	XP_012769706.1 1.3E-62	XP_012769706.1 2.5E-93
Aconoidasida	Babesia_bovis	BAN65073.1 4E-87	BAN65073.1 1.2E-65	BAN65073.1 7.6E-95
Aconoidasida	Babesia_bovis_T2Bo	XP_001611586.1 1.3E-108	XP_001609109.1 7.1E-66	XP_001609109.1 1.1E-94
Aconoidasida	Babesia_microti_strain_RI	XP_012649754.1 2.2E-93	XP_012649754.1 5.2E-65	XP_012649754.1 6.1E-98
Aconoidasida	Babesia_ovata	XP_028865432.1 2E-108	XP_028865432.1 5.2E-50	XP_028865432.1 3.2E-89
Aconoidasida	Babesia_ovis	GFE53076.1 1.2E-111	GFE55901.1 9.9E-63	GFE55901.1 2.6E-94
Aconoidasida	Babesia_sp._Xinjiang	XP_028870628.1 6.6E-108	XP_028870628.1 3.2E-54	XP_028870628.1 1.9E-90
Aconoidasida	Cardiosporidium_cionae	KAF8822109.1 5.1E-135	KAF8822302.1 7.6E-84	KAF8820283.1 3.5E-101
Aconoidasida	Hepatocystis_sp._ex_Piliocolobus_tephrosceles	VWU52659.1 9.3E-129	VWU50191.1 1.1E-122	VWU52659.1 1.5E-117
Aconoidasida	Plasmodium_berghei_ANKA	XP_034421367.1 1.9E-128	XP_034424125.1 4.7E-126	XP_034419613.1 4.7E-115
Aconoidasida	Plasmodium_chabaudi_adami	SCM08572.1 1.1E-134	SCM25045.1 9.2E-131	SCM18938.1 1E-119
Aconoidasida	Plasmodium_chabaudi_chabaudi	SCM00077.1 8.2E-134	SCM26344.1 3.1E-130	SCN58568.1 1.1E-119
Aconoidasida	Plasmodium_coatneyi	XP_019914776.1 4.9E-139	XP_019917690.1 1.7E-132	XP_019915589.1 5.5E-110
Aconoidasida	Plasmodium_cynomolgi_strain_B	XP_004222690.1 1.6E-137	XP_004224928.1 5.1E-131	XP_004223466.1 1.6E-120
Aconoidasida	Plasmodium_falciparum	AAW78027.1 1.1E-139	AAW78027.1 1.1E-45	AAW78027.1 1.1E-104
Aconoidasida	Plasmodium_falciparum_3D7	XP_001348150.2 1.9E-139	XP_002585481.1 7E-132	XP_966015.1 7.7E-121
Aconoidasida	Plasmodium_falciparum_7G8	EUR69821.1 1.7E-139	EUR69821.1 1E-45	EUR69821.1 1.4E-104
Aconoidasida	Plasmodium_falciparum_Dd2	KOB86189.1 1.8E-139	KOB86333.1 2.1E-75	KOB86333.1 8.4E-121
Aconoidasida	Plasmodium_falciparum_FCH/4	ETW30296.1 1.7E-139	ETW30296.1 1.7E-45	ETW30296.1 1.1E-104
Aconoidasida	Plasmodium_falciparum_IGH-CR14	KNG75785.1 3.6E-139	KNG75785.1 2.1E-45	KNG75785.1 3.1E-104
Aconoidasida	Plasmodium_falciparum_MaliPS096_E11	ETW47037.1 1.9E-139	ETW47037.1 1.1E-45	ETW47037.1 2.5E-104
Aconoidasida	Plasmodium_falciparum_NF54	EWC87556.1 2.2E-69	EWC87556.1 1E-112	EWC87556.1 2.5E-80
Aconoidasida	Plasmodium_falciparum_Palo_Alto/Uganda	ETW54911.1 1.5E-139	ETW54911.1 9E-46	ETW54911.1 1.2E-104
Aconoidasida	Plasmodium_falciparum_RAJ116	KNC35586.1 3.2E-139	KNC35586.1 6.6E-50	KNC35586.1 2E-108
Aconoidasida	Plasmodium_falciparum_Tanzania_(2000708)	ETW35696.1 1.7E-139	ETW35696.1 2.3E-45	ETW35696.1 2.9E-105
Aconoidasida	Plasmodium_falciparum_UGT5.1	EWC75643.1 2.1E-139	EWC75455.1 1.2E-128	EWC75643.1 2.4E-104
Aconoidasida	Plasmodium_falciparum_Vietnam_Oak-Knoll_(FVO)	ETW15208.1 1.7E-139	ETW19781.1 1.5E-75	ETW19781.1 6.9E-121
Aconoidasida	Plasmodium_fragile	XP_012338088.1 3.1E-139	XP_012336927.1 1.5E-129	XP_012334442.1 4.4E-119
Aconoidasida	Plasmodium_gaboni	SOV16115.1 2.6E-136	SOV16278.1 1E-133	SOV12149.1 6.6E-120
Aconoidasida	Plasmodium_gallinaceum	XP_028529329.1 1.1E-129	XP_028530513.1 4.6E-120	XP_028526427.1 6.6E-115
Aconoidasida	Plasmodium_gonderi	XP_028543824.1 1.8E-134	XP_028546114.1 7.4E-139	XP_028544584.1 1.3E-114
Aconoidasida	Plasmodium_inui_San_Antonio_1	XP_008816288.1 2.1E-134	XP_008814530.1 9.8E-129	XP_008817022.1 1E-117
Aconoidasida	Plasmodium_knowlesi_strain_H	XP_002259474.1 2.5E-138	XP_002262220.2 3E-132	XP_002261656.1 1.5E-112
Aconoidasida	Plasmodium_malariae	XP_028861884.1 1.4E-132	SBT80832.1 2.1E-128	XP_028862787.1 2.2E-116
Aconoidasida	Plasmodium_ovale	SCQ16961.1 7.5E-66	SCQ16961.1 1.7E-131	SCQ16961.1 2.2E-74
Aconoidasida	Plasmodium_ovale_curtisi	SBS84115.1 1.2E-135	SBS88387.1 1.2E-115	SBS85653.1 1.4E-113
Aconoidasida	Plasmodium_ovale_wallikeri	SBT36304.1 6.5E-136	SBT48438.1 4.2E-124	SBT39434.1 2.2E-114
Aconoidasida	Plasmodium_reichenowi	SOV80398.1 1.3E-137	CDO65421.1 3.7E-133	SOV77369.1 3E-119
Aconoidasida	Plasmodium_relictum	XP_028533348.1 3.3E-133	XP_028535092.1 1.1E-127	XP_028534110.1 9.7E-115
Aconoidasida	Plasmodium_sp._DRC-Itaito	SPJ11190.1 4E-138	SOV23689.1 4.8E-132	SOV21535.1 1.5E-119
Aconoidasida	Plasmodium_sp._gorilla_clade_G1	SOS79511.1 5.6E-140	SOS79697.1 4.3E-131	SOS77288.1 5.6E-121
Aconoidasida	Plasmodium_sp._gorilla_clade_G2	XP_028539167.1 3.2E-137	XP_028539314.1 4E-134	XP_028537173.1 5.1E-120
Aconoidasida	Plasmodium_sp._gorilla_clade_G3	SOV78321.1 4.2E-137	SOV79228.1 1.2E-132	SOV74565.1 8E-120
Aconoidasida	Plasmodium_vinckei	CAD2105221.1 1.2E-131	CAD2113649.1 7.8E-130	CAD2095181.1 1E-116
Aconoidasida	Plasmodium_vinckei_brucechwatti	CAD2092303.1 5.2E-133	CAD2104704.1 8E-130	CAD2083616.1 1.6E-116
Aconoidasida	Plasmodium_vinckei_lentum	CAD2092350.1 4.9E-132	CAD2104600.1 5E-131	CAD2083724.1 5.5E-116
Aconoidasida	Plasmodium_vinckei_petteri	EUD73092.1 1.4E-131	EUD74376.1 1.2E-131	EUD70133.1 1.1E-116
Aconoidasida	Plasmodium_vinckei_vinckei	XP_008625015.1 2.2E-133	XP_037490915.1 4.5E-129	XP_008626633.1 9E-116
Aconoidasida	Plasmodium_vivax	XP_001615584.1 4E-139	XP_001617242.1 4.5E-134	XP_001616050.1 2.7E-119
Aconoidasida	Plasmodium_vivax_India_VII	KMZ82353.1 4.7E-139	KMZ82353.1 3.7E-51	KMZ82353.1 1.8E-107
Aconoidasida	Plasmodium_vivax_Mauritania_I	KMZ92876.1 3.6E-139	KMZ90185.1 4.4E-134	KMZ92876.1 1.8E-107
Aconoidasida	Plasmodium_vivax_North_Korean	KMZ99343.1 4.8E-139	KMZ96895.1 4.7E-134	KMZ99343.1 1.8E-107
Aconoidasida	Plasmodium_yoelii	XP_730287.1 7.3E-131	XP_729872.2 7.4E-129	XP_727865.2 4.6E-118
Aconoidasida	Plasmodium_yoelii_17X	ETB63262.1 7.1E-131	ETB63262.1 6.1E-69	ETB63262.1 7.2E-118
Aconoidasida	Plasmodium_yoelii_yoelii	EAA19430.1 2.9E-121	EAA21437.1 6.9E-124	EAA19430.1 7.9E-117
Aconoidasida	Theileria_annulata	XP_951903.1 2.7E-99	XP_954543.1 6.7E-57	XP_955196.1 8E-93
Aconoidasida	Theileria_equi_strain_WA	XP_004829602.1 3.9E-110	XP_004830106.1 2.7E-62	XP_004832763.1 1.2E-101
Aconoidasida	Theileria_orientalis	PVC51234.1 3.4E-105	PVC54282.1 3.1E-61	PVC51234.1 1.3E-89
Aconoidasida	Theileria_orientalis_strain_Shintoku	XP_009690793.1 2.2E-102	XP_009691336.1 2E-62	XP_009691336.1 1.8E-102
Aconoidasida	Theileria_parva_strain_Muguga	XP_765378.1 3.7E-101	XP_765698.1 3.3E-65	EAN31245.2 1.1E-102
Ciliophora	Halteria_grandinella	TNV72486.1 8.8E-91	TNV79185.1 9.7E-64	TNV72486.1 6.9E-119
Ciliophora	Ichthyophthirius_multifiliis	XP_004037036.1 3.9E-88	XP_004037036.1 6.6E-60	XP_004037036.1 9.8E-120
Ciliophora	Paramecium_octaurelia	CAD8199800.1 5.2E-112	CAD8191169.1 3.8E-65	CAD8191169.1 6.5E-122
Ciliophora	Paramecium_pentaurelia	CAD8190778.1 9.7E-111	CAD8189162.1 2.2E-66	CAD8189162.1 6.3E-122
Ciliophora	Paramecium_primaurelia	CAD8097141.1 1.2E-110	CAD8099271.1 4E-66	CAD8099271.1 6.6E-122
Ciliophora	Paramecium_sonneborni	CAD8113346.1 3.2E-110	CAD8114215.1 5.4E-66	CAD8114215.1 1.6E-121
Ciliophora	Paramecium_tetraurelia_strain_d4-2	XP_001425376.1 2.1E-110	XP_001459530.1 4.2E-65	XP_001459530.1 1.1E-121
Ciliophora	Pseudocohnilembus_persalinus	KRX10683.1 1.6E-111	KRX10853.1 3.8E-63	KRX10853.1 9.2E-124
Ciliophora	Stentor_coeruleus	OMJ84953.1 8.3E-100	OMJ84582.1 3.6E-64	OMJ84582.1 2.1E-116
Ciliophora	Stylonychia_lemnae	CDW89353.1 2.5E-123	CDW90292.1 1.3E-61	CDW90292.1 2.1E-116
Ciliophora	Tetrahymena_thermophila_SB210	XP_001023883.2 9E-105	XP_001022770.1 1.8E-62	XP_001022770.1 3.7E-118
Colpodellida	Vitrella_brassicaformis_CCMP3155	CEL97727.1 3.3E-174	CEM24229.1 1.1E-66	CEM24229.1 1.4E-143
Conoidasida	Besnoitia_besnoiti	XP_029218426.1 2.8E-263	XP_029215361.1 5.4E-200	XP_029217638.1 2.3E-116
Conoidasida	Cryptosporidium_andersoni	OII71371.1 2.1E-138	OII76261.1 3.8E-76	OII76261.1 4.1E-111
Conoidasida	Cryptosporidium_bovis	KAH7646938.1 3E-135	KAH7647418.1 5.6E-83	KAH7649393.1 1.7E-105
Conoidasida	Cryptosporidium_felis	KAF7457736.1 2.7E-138	KAF7458609.1 3E-75	KAF7457814.1 1.4E-106
Conoidasida	Cryptosporidium_hominis	OLQ15998.1 1.5E-148	OLQ17213.1 6.6E-80	PPS97080.1 8.7E-100
Conoidasida	Cryptosporidium_hominis_TU502	XP_666824.1 2.3E-148	XP_666824.1 1.5E-70	XP_667208.1 1.3E-109
Conoidasida	Cryptosporidium_meleagridis	POM82099.1 1.6E-149	POM84365.1 1.3E-79	POM82874.1 6E-112
Conoidasida	Cryptosporidium_muris_RN66	XP_002142149.1 5.2E-138	XP_002140672.1 6.6E-76	XP_002140672.1 3E-111
Conoidasida	Cryptosporidium_parvum_Iowa_II	XP_628035.1 1.9E-148	XP_626799.1 2.4E-80	XP_627541.1 3.3E-110
Conoidasida	Cryptosporidium_ryanae	KAH8739587.1 1.7E-133	KAH8742026.1 6.7E-78	KAH8739484.1 2.3E-106
Conoidasida	Cryptosporidium_sp._chipmunk_genotype_I	KAH8584686.1 5.7E-146	KAH8583728.1 1.1E-77	KAH8584500.1 3.3E-110
Conoidasida	Cryptosporidium_tyzzeri	TRY53558.1 1.5E-148	TRY52307.1 3.7E-79	TRY50892.1 3.2E-110
Conoidasida	Cryptosporidium_ubiquitum	XP_028875786.1 9.4E-144	XP_028875396.1 2.3E-74	XP_028874433.1 7.6E-110
Conoidasida	Cyclospora_cayetanensis	XP_026191960.1 7.8E-201	XP_022589074.1 2.9E-148	OEH80397.1 4.8E-109
Conoidasida	Cystoisospora_suis	PHJ22770.1 1.9E-226	PHJ25330.1 1E-170	PHJ22308.1 2.8E-117
Conoidasida	Eimeria_acervulina	XP_013249639.1 1.6E-120	XP_013250704.1 6.4E-145	XP_013248810.1 7.7E-113
Conoidasida	Eimeria_brunetti	CDJ52001.1 8.3E-77	CDJ45838.1 2.2E-159	CDJ52001.1 1.5E-108
Conoidasida	Eimeria_maxima	NA NA	XP_013335323.1 4.1E-111	XP_013335323.1 6.10E-14
Conoidasida	Eimeria_mitis	XP_013357063.1 2.8E-77	XP_013353336.1 4.5E-118	XP_013357063.1 2.8E-108
Conoidasida	Eimeria_necatrix	XP_013436733.1 9.3E-200	XP_013438711.1 2.5E-157	XP_013435002.1 1E-96
Conoidasida	Eimeria_praecox	CDI84294.1 7.8E-77	CDI86260.1 1.1E-177	CDI84294.1 1.4E-110
Conoidasida	Eimeria_tenella	XP_013233765.1 4.7E-201	XP_013231029.1 4.8E-156	XP_013230086.1 6.6E-102
Conoidasida	Gregarina_niphandrodes	XP_011132903.1 5.2E-104	XP_011132903.1 3.7E-49	XP_011132903.1 1.5E-81
Conoidasida	Neospora_caninum_Liverpool	CEL68046.1 2E-221	XP_003886379.1 3.2E-223	CEL70191.1 5E-119
Conoidasida	Porospora_cf._gigantea_A	KAH0479454.1 4.7E-75	KAH0485767.1 6.7E-73	KAH0485767.1 2.4E-93
Conoidasida	Porospora_cf._gigantea_B	KAH0479917.1 4.3E-74	KAH0485657.1 3.3E-71	KAH0485657.1 1.8E-94
Conoidasida	Toxoplasma_gondii_ARI	KYF38634.1 0	KYF40480.1 8.9E-275	KYF38634.1 5E-99
Conoidasida	Toxoplasma_gondii_COUG	PIL96145.1 0	PIL97294.1 3.4E-275	PIL96145.1 6.6E-99
Conoidasida	Toxoplasma_gondii_GT1	EPR64991.1 0.01	EPR58839.1 9.5E-77	EPR58839.1 2.9E-125
Conoidasida	Toxoplasma_gondii_MAS	KFH12528.1 3.3E-55	KFH12528.1 4.7E-275	KFH12528.1 6.2E-75
Conoidasida	Toxoplasma_gondii_ME49	XP_002371959.1 0	XP_002370526.2 2.2E-275	XP_002364794.1 4.5E-125
Conoidasida	Toxoplasma_gondii_p89	KFG32149.1 2.5E-55	KFG32149.1 8E-275	KFG32149.1 5.3E-75
Conoidasida	Toxoplasma_gondii_RUB	KFG56764.1 0	KFG56764.1 4.3E-65	KFG56764.1 4.5E-99
Conoidasida	Toxoplasma_gondii_VAND	KFG99411.1 0	KFH09313.1 4E-275	KFG99411.1 4.6E-99
Conoidasida	Toxoplasma_gondii_VEG	ESS36461.1 0	CEL77812.1 1.7E-77	CEL77812.1 4.4E-120
Dinoflagellates	Amoebophrya_sp._A120	CAD7968730.1 1.3E-129	CAD7960103.1 2.7E-68	CAD7960103.1 1.1E-89
Dinoflagellates	Amoebophrya_sp._A25	CAD7948876.1 3.6E-136	CAD7937730.1 3.9E-100	CAD7948876.1 2.2E-95
Dinoflagellates	Hematodinium_sp._SG-2015	AKG25432.1 1.4E-136	AKG25434.1 2.8E-80	AKG25434.1 1.6E-111
Dinoflagellates	Polarella_glacialis	CAE8616622.1 2E-154	CAE8643264.1 2E-78	CAE8689940.1 2.4E-131
Dinoflagellates	Symbiodinium_microadriaticum	CAE7861729.1 7.4E-157	CAE7861729.1 1.6E-74	OLQ05988.1 7.9E-128
Dinoflagellates	Symbiodinium_natans	CAE7223399.1 1E-78	CAE7250611.1 1.8E-96	CAE7223399.1 4.6E-103
Dinoflagellates	Symbiodinium_necroappetens	CAE7642900.1 1.5E-78	CAE7642900.1 2.2E-61	CAE7836853.1 7.6E-87
Dinoflagellates	Symbiodinium_pilosum	CAE7742263.1 7.7E-126	CAE7742263.1 8.9E-75	CAE7742263.1 2.5E-106
Dinoflagellates	Symbiodinium_sp._CCMP2456	CAE7192621.1 6.1E-148	CAE7192621.1 1.8E-75	CAE7033102.1 3.5E-128
Dinoflagellates	Symbiodinium_sp._CCMP2592	CAE7694574.1 3.9E-108	CAE7762851.1 3E-100	CAE7227553.1 2.7E-129
Dinoflagellates	Symbiodinium_sp._KB8	CAE7028634.1 2.3E-102	CAE7202927.1 3.9E-100	CAE7028634.1 3.4E-128
Perkinsozoa	Perkinsus_chesapeaki	KAF4670323.1 1.6E-72	KAF4670323.1 1.3E-54	KAF4670323.1 5.2E-106
Perkinsozoa	Perkinsus_marinus_ATCC_50983	XP_002777578.1 2.6E-141	XP_002783426.1 2.8E-92	XP_002778070.1 1.3E-135
Perkinsozoa	Perkinsus_olseni	KAF4750792.1 1.9E-109	KAF4750792.1 4.4E-91	KAF4750792.1 1.5E-134
