# Supplementary material for: Prenyl Transferases Regulate Secretory Protein Sorting and Parasite Morphology in Toxoplasma gondii
Source: Int J Mol Sci. 2023 Apr 12;24(8):7172. doi: 10.3390/ijms24087172 (PMC10138696; doi:10.3390/ijms24087172)
Supplement: Supplementary file 1 [file ijms-24-07172-s001.zip › TableS2.xlsx]

## Sheet: Sheet1
		TableS2: Primers used in this study
		Name	Sequence	Note
		TGGT1_200370(FT)	TAAATGGGGATGTCAAGTTGCCGCAACGACTGTTTGTTCGTTTTAGAGCTAGAAATAGC	3’sgRNA
			L:CGCTTCGCAGAGAATTATGTATTTGCAGGTGGTCTAATGCACgctagcAAGGGCTCGG	Endogenous tagging
			T:CAAGGAGTGGACGGTTTTCATCGCAGCCGCAACGACTGTTTGTCCCAGTCACGACGTTG
		TGGT1_278230(GGT-1)	TAAATGGGGATGTCAAGTTAGTCTGTTGTGGTTCCGTTCGTTTTAGAGCTAGAAATAGC	3’sgRNA
			L:CCCCTGTATGGACTACCTACTTACGCCGTCGACAATTACATGgctagcAAGGGCTCGG	Endogenous tagging
			T:GTACCATATACCTGCATCTACAATGAGTCTGTTGTGGTTCCGTCCCAGTCACGACGTTG
		TGGT1_316270(GGT-2)	TAAATGGGGATGTCAAGTTGGACGAACGCTGCACACTGTGTTTTAGAGCTAGAAATAGC	3’sgRNA
			L:GTTGTCAGGCGCTCTAATCTCCCACAGTGTGTCTTGTGGGAGgctagcAAGGGCTCGG	Endogenous tagging
			T:GTTCAGAGTTGAACCCTTGCACTTCCCGTGGCGCAGGAACCTTCCCAGTCACGACGTTG
